# Supplementary material for: Uncovering the Impact of Lymphadenectomy in Advanced Gastric Cancer: A Comprehensive Review
Source: Life (Basel). 2023 Aug 18;13(8):1769. doi: 10.3390/life13081769 (PMC10455758; doi:10.3390/life13081769)
Supplement: Supplementary file 1 [file life-13-01769-s001.zip]

Archive with 1 entries (1 files):
- life-2528895-supplementary.pdf
